# Supplementary material for: Private Dental Practitioners’ Experience in a Dental Practice-Based Research Network: A Qualitative Evaluation
Source: Healthcare (Basel). 2026 Apr 8;14(8):979. doi: 10.3390/healthcare14080979 (PMC13115664; doi:10.3390/healthcare14080979)
Supplement: Supplementary file 1 [file healthcare-14-00979-s001.zip]

Archive with 1 entries (1 files):
- healthcare-4111576-supplementary.pdf
